# Supplementary material for: Gsslasso Cox: a Bayesian hierarchical model for predicting survival and detecting associated genes by incorporating pathway information
Source: BMC Bioinformatics. 2019 Feb 27;20:94. doi: 10.1186/s12859-019-2656-1 (PMC6391807; doi:10.1186/s12859-019-2656-1)
Supplement: Supplementary file 10 — S4, S5 and S6. The pathway enrichment analyses for these detected genes for ovarian cancer, lung cancer and breast cancer, respectively. (ZIP 15 kb) [file 12859_2019_2656_MOESM10_ESM.zip]

Archive with 3 entries (3 files):
- File S4.csv
- File S5.csv
- File S6.csv
