# Supplementary material for: Gsslasso Cox: a Bayesian hierarchical model for predicting survival and detecting associated genes by incorporating pathway information
Source: BMC Bioinformatics. 2019 Feb 27;20:94. doi: 10.1186/s12859-019-2656-1 (PMC6391807; doi:10.1186/s12859-019-2656-1)
Supplement: Supplementary file 10 — S4, S5 and S6. The pathway enrichment analyses for these detected genes for ovarian cancer, lung cancer and breast cancer, respectively. (ZIP 15 kb) [file 12859_2019_2656_MOESM10_ESM.zip › File S4.csv]

	ID	Description	GeneRatio	BgRatio	pvalue	p.adjust	qvalue	geneID	Count
hsa04666	hsa04666	Fc gamma R-mediated phagocytosis	5/33	91/7318	4.80E-05	0.005324176	0.004392634	283748/7454/9846/65108/8936	5
hsa05231	hsa05231	Choline metabolism in cancer	5/33	99/7318	7.19E-05	0.005324176	0.004392634	80310/283748/7454/8526/8936	5
hsa04640	hsa04640	Hematopoietic cell lineage	4/33	97/7318	0.000883964	0.032706669	0.026984165	3112/3676/1435/916	4
hsa04750	hsa04750	Inflammatory mediator regulation of TRP channels	4/33	97/7318	0.000883964	0.032706669	0.026984165	2776/817/283748/5588	4
hsa05131	hsa05131	Shigellosis	3/33	65/7318	0.003017281	0.089311523	0.073685182	7454/8936/8767	3
hsa04072	hsa04072	Phospholipase D signaling pathway	4/33	146/7318	0.003967968	0.09210313	0.075988358	80310/283748/9846/8526	4
hsa05140	hsa05140	Leishmaniasis	3/33	74/7318	0.004356229	0.09210313	0.075988358	3112/3676/65108	3
	symbol	entrezgene
1	HLA-DOB	3112
2	ITGA4	3676
3	GNAQ	2776
4	TNNC1	7134
5	CAMK2D	817
6	CSF1	1435
7	XCL1	6375
8	GDF5	8200
9	TRPC3	7222
10	CD3E	916
11	PDGFD	80310
12	PRSS3	5646
13	PLA2G4D	283748
14	PRKCQ	5588
15	CTSG	1511
16	CHRNA9	55584
17	WAS	7454
18	FCAR	2204
19	GAB2	9846
20	DGKE	8526
21	CYP2R1	120227
22	TUBAL3	79861
23	LCAT	3931
24	HKDC1	80201
25	MARCKSL1	65108
26	ACSBG2	81616
27	SYNJ2	8871
28	KLRC1	3821
29	WASF1	8936
30	RIPK2	8767
31	CA4	762
32	CHSY3	337876
33	CASP5	838
