# Supplementary material for: Gsslasso Cox: a Bayesian hierarchical model for predicting survival and detecting associated genes by incorporating pathway information
Source: BMC Bioinformatics. 2019 Feb 27;20:94. doi: 10.1186/s12859-019-2656-1 (PMC6391807; doi:10.1186/s12859-019-2656-1)
Supplement: Supplementary file 10 — S4, S5 and S6. The pathway enrichment analyses for these detected genes for ovarian cancer, lung cancer and breast cancer, respectively. (ZIP 15 kb) [file 12859_2019_2656_MOESM10_ESM.zip › File S5.csv]

	ID	Description	GeneRatio	BgRatio	pvalue	p.adjust	qvalue	geneID	Count
hsa04014	hsa04014	Ras signaling pathway	18/64	232/7318	5.35E-13	1.23E-10	4.62E-11	356/3815/5154/51806/5336/5579/91860/4893/5295/25759/53358/5599/5601/2113/598/2793/7039/8844	18
hsa05214	hsa05214	Glioma	11/64	71/7318	1.59E-11	1.83E-09	6.86E-10	5154/51806/5336/5579/91860/4893/5295/595/25759/53358/7039	11
hsa04722	hsa04722	Neurotrophin signaling pathway	12/64	119/7318	3.14E-10	1.91E-08	7.17E-09	356/51806/5336/91860/4893/5295/5603/25759/53358/5599/5601/2309	12
hsa04917	hsa04917	Prolactin signaling pathway	10/64	70/7318	3.32E-10	1.91E-08	7.17E-09	4893/5295/5603/595/25759/53358/5599/5601/2309/9021	10
hsa01521	hsa01521	EGFR tyrosine kinase inhibitor resistance	10/64	79/7318	1.13E-09	5.22E-08	1.96E-08	5154/5336/5579/4893/5295/25759/53358/598/2309/7039	10
hsa04012	hsa04012	ErbB signaling pathway	9/64	86/7318	4.54E-08	1.52E-06	5.70E-07	5336/5579/4893/5295/25759/53358/5599/5601/7039	9
hsa04062	hsa04062	Chemokine signaling pathway	12/64	185/7318	4.97E-08	1.52E-06	5.70E-07	6346/6348/6362/7852/5579/4893/5295/25759/53358/2309/2793/408	12
hsa05167	hsa05167	Kaposi's sarcoma-associated herpesvirus infection	12/64	186/7318	5.28E-08	1.52E-06	5.70E-07	3133/51806/5336/91860/4893/5295/5603/595/5599/5601/2793/5743	12
hsa04218	hsa04218	Cellular senescence	11/64	160/7318	1.06E-07	2.71E-06	1.02E-06	3133/51806/7416/91860/4893/5295/5603/595/2113/9133/2309	11
hsa04933	hsa04933	AGE-RAGE signaling pathway in diabetic complications	9/64	99/7318	1.56E-07	3.34E-06	1.26E-06	5336/5579/4893/5295/5603/595/5599/5601/1536	9
hsa04068	hsa04068	FoxO signaling pathway	10/64	132/7318	1.72E-07	3.34E-06	1.26E-06	356/4893/5295/5603/595/5599/5601/9133/2309/5106	10
hsa05225	hsa05225	Hepatocellular carcinoma	11/64	168/7318	1.75E-07	3.34E-06	1.26E-06	5336/5579/4893/5295/595/7472/8326/25759/53358/598/7039	11
hsa05166	hsa05166	HTLV-I infection	13/64	255/7318	2.21E-07	3.87E-06	1.45E-06	5154/3112/3133/7416/4893/5295/595/7472/8326/5599/2113/598/9133	13
hsa05164	hsa05164	Influenza A	11/64	173/7318	2.35E-07	3.87E-06	1.45E-06	3458/356/3112/5579/7416/5295/5603/5599/5601/9021/3310	11
hsa04910	hsa04910	Insulin signaling pathway	10/64	138/7318	2.61E-07	4.00E-06	1.50E-06	51806/91860/4893/5295/25759/53358/5599/5601/5106/9021	10
hsa04370	hsa04370	VEGF signaling pathway	7/64	59/7318	6.68E-07	9.60E-06	3.60E-06	5336/5579/4893/5295/5603/25759/5743	7
hsa04912	hsa04912	GnRH signaling pathway	8/64	92/7318	1.14E-06	1.54E-05	5.79E-06	51806/5579/775/91860/4893/5603/5599/5601	8
hsa05223	hsa05223	Non-small cell lung cancer	7/64	66/7318	1.45E-06	1.80E-05	6.74E-06	5336/5579/4893/5295/595/2309/7039	7
hsa01522	hsa01522	Endocrine resistance	8/64	96/7318	1.58E-06	1.80E-05	6.74E-06	4893/5295/5603/595/25759/53358/5599/5601	8
hsa04926	hsa04926	Relaxin signaling pathway	9/64	130/7318	1.61E-06	1.80E-05	6.74E-06	4893/5295/5603/25759/53358/5599/5601/2793/408	9
hsa04750	hsa04750	Inflammatory mediator regulation of TRP channels	8/64	97/7318	1.71E-06	1.80E-05	6.74E-06	51806/5336/5579/91860/5295/5603/5599/5601	8
hsa04728	hsa04728	Dopaminergic synapse	9/64	131/7318	1.72E-06	1.80E-05	6.74E-06	51806/5579/775/91860/5603/5599/5601/2793/4129	9
hsa04650	hsa04650	Natural killer cell mediated cytotoxicity	9/64	133/7318	1.95E-06	1.95E-05	7.32E-06	3458/356/3133/5336/5579/4893/5295/25759/53358	9
hsa05418	hsa05418	Fluid shear stress and atherosclerosis	9/64	139/7318	2.82E-06	2.70E-05	1.01E-05	3458/5154/51806/91860/5295/5603/858/5599/5601	9
hsa05145	hsa05145	Toxoplasmosis	8/64	113/7318	5.43E-06	5.00E-05	1.88E-05	3913/3458/3112/5603/5599/5601/598/3310	8
hsa04010	hsa04010	MAPK signaling pathway	12/64	290/7318	6.18E-06	5.47E-05	2.05E-05	356/3815/5154/5579/775/4893/5603/5599/5601/408/7039/3310	12
hsa04510	hsa04510	Focal adhesion	10/64	199/7318	7.43E-06	6.33E-05	2.38E-05	3913/5154/5579/5295/595/858/25759/53358/5599/5601	10
hsa05205	hsa05205	Proteoglycans in cancer	10/64	203/7318	8.87E-06	7.28E-05	2.73E-05	356/5336/5579/4893/5295/5603/595/7472/8326/858	10
hsa05330	hsa05330	Allograft rejection	5/64	38/7318	1.75E-05	0.00013914	5.22E-05	3458/356/3112/3133/940	5
hsa04915	hsa04915	Estrogen signaling pathway	7/64	98/7318	2.07E-05	0.000158899	5.96E-05	51806/91860/4893/5295/25759/53358/3310	7
hsa04371	hsa04371	Apelin signaling pathway	8/64	137/7318	2.25E-05	0.000166982	6.27E-05	999/51806/6546/91860/4893/595/2793/9759	8
hsa04916	hsa04916	Melanogenesis	7/64	101/7318	2.52E-05	0.000173646	6.52E-05	3815/51806/5579/91860/4893/7472/8326	7
hsa04664	hsa04664	Fc epsilon RI signaling pathway	6/64	68/7318	2.53E-05	0.000173646	6.52E-05	5336/4893/5295/5603/5599/5601	6
hsa05332	hsa05332	Graft-versus-host disease	5/64	41/7318	2.57E-05	0.000173646	6.52E-05	3458/356/3112/3133/940	5
hsa05142	hsa05142	Chagas disease (American trypanosomiasis)	7/64	102/7318	2.69E-05	0.000176894	6.64E-05	3458/356/6348/5295/5603/5599/5601	7
hsa04940	hsa04940	Type I diabetes mellitus	5/64	43/7318	3.25E-05	0.000207842	7.80E-05	3458/356/3112/3133/940	5
hsa05224	hsa05224	Breast cancer	8/64	147/7318	3.75E-05	0.000227794	8.55E-05	3815/4893/5295/595/7472/8326/25759/53358	8
hsa04151	hsa04151	PI3K-Akt signaling pathway	12/64	347/7318	3.76E-05	0.000227794	8.55E-05	3913/356/3815/5154/4893/5295/595/598/2309/2793/5106/7039	12
hsa05140	hsa05140	Leishmaniasis	6/64	74/7318	4.10E-05	0.000237334	8.91E-05	3458/3112/5579/5603/5743/1536	6
hsa05226	hsa05226	Gastric cancer	8/64	149/7318	4.13E-05	0.000237334	8.91E-05	999/4893/5295/595/7472/8326/25759/53358	8
hsa05212	hsa05212	Pancreatic cancer	6/64	75/7318	4.43E-05	0.000248577	9.33E-05	5295/595/5599/5601/598/7039	6
hsa04930	hsa04930	Type II diabetes mellitus	5/64	46/7318	4.54E-05	0.000248622	9.33E-05	775/5295/5599/5601/9021	5
hsa04921	hsa04921	Oxytocin signaling pathway	8/64	153/7318	4.99E-05	0.000266859	0.000100148	5021/51806/5579/775/91860/4893/595/5743	8
hsa05220	hsa05220	Chronic myeloid leukemia	6/64	78/7318	5.54E-05	0.00028949	0.000108641	4893/5295/595/25759/53358/598	6
hsa05169	hsa05169	Epstein-Barr virus infection	9/64	203/7318	5.98E-05	0.000305609	0.000114691	3458/3133/5336/5295/5603/5599/5601/3310/9759	9
hsa04015	hsa04015	Rap1 signaling pathway	9/64	206/7318	6.70E-05	0.000335105	0.00012576	3815/5154/999/51806/5579/91860/4893/5295/5603	9
hsa04380	hsa04380	Osteoclast differentiation	7/64	128/7318	0.000115317	0.000564315	0.00021178	3458/5336/5295/5603/5599/5601/9021	7
hsa05213	hsa05213	Endometrial cancer	5/64	58/7318	0.000140007	0.000670868	0.000251768	999/4893/5295/595/2309	5
hsa05152	hsa05152	Tuberculosis	8/64	179/7318	0.000150571	0.000706762	0.000265238	3458/3112/51806/91860/5603/5599/5601/8844	8
hsa05034	hsa05034	Alcoholism	8/64	180/7318	0.000156497	0.000719885	0.000270163	51806/91860/4893/25759/53358/2793/4129/9759	8
hsa04020	hsa04020	Calcium signaling pathway	8/64	182/7318	0.000168927	0.000761827	0.000285903	5021/51806/5336/5579/6546/7416/775/91860	8
hsa05168	hsa05168	Herpes simplex infection	8/64	185/7318	0.000189092	0.000836368	0.000313877	3458/356/3112/3133/5599/5601/9021/2969	8
hsa05231	hsa05231	Choline metabolism in cancer	6/64	99/7318	0.000209436	0.000908872	0.000341087	5154/5579/4893/5295/5599/5601	6
hsa04066	hsa04066	HIF-1 signaling pathway	6/64	100/7318	0.000221294	0.000942548	0.000353725	3458/5336/5579/5295/1536/5230	6
hsa05161	hsa05161	Hepatitis B	7/64	144/7318	0.000240198	0.000988986	0.000371153	356/5579/4893/5295/595/5599/5601	7
hsa04137	hsa04137	Mitophagy - animal	5/64	65/7318	0.000240797	0.000988986	0.000371153	4893/5599/5601/598/2309	5
hsa04660	hsa04660	T cell receptor signaling pathway	6/64	103/7318	0.000260078	0.001036933	0.000389146	3458/940/4893/5295/5603/5601	6
hsa04072	hsa04072	Phospholipase D signaling pathway	7/64	146/7318	0.000261487	0.001036933	0.000389146	3815/5154/5336/4893/5295/25759/53358	7
hsa04720	hsa04720	Long-term potentiation	5/64	67/7318	0.000277792	0.001082917	0.000406404	51806/5579/775/91860/4893	5
hsa04723	hsa04723	Retrograde endocannabinoid signaling	7/64	148/7318	0.000284274	0.001089718	0.000408956	5579/775/5603/5599/5601/2793/5743	7
hsa05031	hsa05031	Amphetamine addiction	5/64	68/7318	0.000297834	0.00112298	0.000421439	51806/5579/775/91860/4129	5
hsa04931	hsa04931	Insulin resistance	6/64	107/7318	0.000319907	0.00118675	0.000445371	5579/5295/5599/5601/5106/9021	6
hsa04668	hsa04668	TNF signaling pathway	6/64	108/7318	0.00033643	0.001228236	0.00046094	5295/5603/5599/5601/5743/9021	6
hsa00380	hsa00380	Tryptophan metabolism	4/64	40/7318	0.00038396	0.001377089	0.000516802	4129/1962/39/8942	4
hsa05218	hsa05218	Melanoma	5/64	72/7318	0.000389177	0.001377089	0.000516802	5154/999/4893/5295/595	5
hsa05165	hsa05165	Human papillomavirus infection	10/64	319/7318	0.000399949	0.001393761	0.000523059	3913/356/3133/4893/5295/595/7472/8326/5743/9759	10
hsa04670	hsa04670	Leukocyte transendothelial migration	6/64	112/7318	0.000409338	0.001405191	0.000527349	7852/5336/5579/5295/5603/1536	6
hsa04726	hsa04726	Serotonergic synapse	6/64	113/7318	0.000429364	0.001452261	0.000545013	5579/775/4893/2793/4129/5743	6
hsa05100	hsa05100	Bacterial invasion of epithelial cells	5/64	76/7318	0.000500283	0.001643785	0.00061689	999/5295/858/25759/53358	5
hsa05133	hsa05133	Pertussis	5/64	76/7318	0.000500283	0.001643785	0.00061689	51806/91860/5603/5599/5601	5
hsa04022	hsa04022	cGMP-PKG signaling pathway	7/64	163/7318	0.000511057	0.001655536	0.0006213	51806/6546/7416/775/91860/152/2969	7
hsa04217	hsa04217	Necroptosis	7/64	164/7318	0.000530202	0.001693701	0.000635622	3458/356/7416/5599/5601/2752/1536	7
hsa04071	hsa04071	Sphingolipid signaling pathway	6/64	118/7318	0.000541273	0.001705381	0.000640006	5579/4893/5295/5603/5599/5601	6
hsa05132	hsa05132	Salmonella infection	5/64	86/7318	0.000881952	0.002741202	0.001028735	3458/6348/5603/5599/5601	5
hsa05160	hsa05160	Hepatitis C	6/64	131/7318	0.000939845	0.00288219	0.001081646	4893/5295/5603/5599/5601/9021	6
hsa05162	hsa05162	Measles	6/64	134/7318	0.001057689	0.003200902	0.001201254	3458/356/940/5295/595/3310	6
hsa05320	hsa05320	Autoimmune thyroid disease	4/64	53/7318	0.001130033	0.003375424	0.001266749	356/3112/3133/940	4
hsa04658	hsa04658	Th1 and Th2 cell differentiation	5/64	92/7318	0.001196348	0.003527692	0.001323894	3458/3112/5603/5599/5601	5
hsa04210	hsa04210	Apoptosis	6/64	138/7318	0.001232147	0.003566107	0.00133831	356/4893/5295/5599/5601/598	6
hsa04657	hsa04657	IL-17 signaling pathway	5/64	93/7318	0.00125589	0.003566107	0.00133831	3458/5603/5599/5601/5743	5
hsa05222	hsa05222	Small cell lung cancer	5/64	93/7318	0.00125589	0.003566107	0.00133831	3913/5295/595/598/5743	5
hsa04713	hsa04713	Circadian entrainment	5/64	96/7318	0.001447718	0.004060673	0.001523914	51806/5579/775/91860/2793	5
hsa04310	hsa04310	Wnt signaling pathway	6/64	143/7318	0.001480355	0.004102188	0.001539494	5579/595/7472/8326/5599/5601	6
hsa05215	hsa05215	Prostate cancer	5/64	97/7318	0.001516223	0.004151563	0.001558024	5154/4893/5295/595/7039	5
hsa04024	hsa04024	cAMP signaling pathway	7/64	198/7318	0.001606839	0.004347919	0.001631713	5021/51806/775/91860/5295/5599/5601	7
hsa04070	hsa04070	Phosphatidylinositol signaling system	5/64	99/7318	0.00166037	0.004389485	0.001647312	51806/5336/5579/91860/5295	5
hsa04914	hsa04914	Progesterone-mediated oocyte maturation	5/64	99/7318	0.00166037	0.004389485	0.001647312	5295/5603/5599/5601/9133	5
hsa05416	hsa05416	Viral myocarditis	4/64	59/7318	0.001688933	0.004414258	0.001656609	3112/3133/940/595	4
hsa04932	hsa04932	Non-alcoholic fatty liver disease (NAFLD)	6/64	149/7318	0.001826733	0.004720771	0.001771639	356/5295/5599/5601/9021/7388	6
hsa04213	hsa04213	Longevity regulating pathway - multiple species	4/64	62/7318	0.002030022	0.005187833	0.001946921	4893/5295/2309/3310	4
hsa04620	hsa04620	Toll-like receptor signaling pathway	5/64	104/7318	0.002064683	0.00521843	0.001958404	6348/5295/5603/5599/5601	5
hsa04060	hsa04060	Cytokine-cytokine receptor interaction	8/64	270/7318	0.002280075	0.005700187	0.0021392	3458/356/3815/5154/6346/6348/6362/7852	8
hsa04659	hsa04659	Th17 cell differentiation	5/64	107/7318	0.002339405	0.005785625	0.002171264	3458/3112/5603/5599/5601	5
hsa05221	hsa05221	Acute myeloid leukemia	4/64	66/7318	0.002555268	0.006252252	0.002346383	3815/4893/5295/595	4
hsa04630	hsa04630	Jak-STAT signaling pathway	6/64	162/7318	0.002785935	0.006744895	0.002531265	3458/5154/5295/595/598/9021	6
hsa05120	hsa05120	Epithelial cell signaling in Helicobacter pylori infection	4/64	68/7318	0.002849997	0.006770077	0.002540715	5336/5603/5599/5601	4
hsa04725	hsa04725	Cholinergic synapse	5/64	112/7318	0.002855206	0.006770077	0.002540715	5579/775/4893/5295/2793	5
hsa04215	hsa04215	Apoptosis - multiple species	3/64	33/7318	0.002886846	0.00677525	0.002542657	5599/5601/598	3
hsa04920	hsa04920	Adipocytokine signaling pathway	4/64	69/7318	0.003005754	0.006913233	0.00259444	5599/5601/5106/9021	4
hsa05211	hsa05211	Renal cell carcinoma	4/64	69/7318	0.003005754	0.006913233	0.00259444	4893/5295/2113/7039	4
hsa04919	hsa04919	Thyroid hormone signaling pathway	5/64	116/7318	0.003323648	0.007454939	0.002797734	5336/5579/4893/5295/595	5
hsa04662	hsa04662	B cell receptor signaling pathway	4/64	71/7318	0.003334565	0.007454939	0.002797734	5336/5579/4893/5295	4
hsa04621	hsa04621	NOD-like receptor signaling pathway	6/64	168/7318	0.003338516	0.007454939	0.002797734	7416/5603/5599/5601/598/1536	6
hsa05143	hsa05143	African trypanosomiasis	3/64	35/7318	0.003420291	0.007564106	0.002838703	3458/356/5579	3
hsa05210	hsa05210	Colorectal cancer	4/64	72/7318	0.003507823	0.007683802	0.002883624	5295/595/5599/5601	4
hsa05216	hsa05216	Thyroid cancer	3/64	37/7318	0.004010351	0.008701705	0.003265629	999/4893/595	3
hsa04612	hsa04612	Antigen processing and presentation	4/64	77/7318	0.004466631	0.00960117	0.003603185	3458/3112/3133/3310	4
hsa04140	hsa04140	Autophagy - animal	5/64	128/7318	0.005060819	0.01077767	0.004044709	4893/5295/5599/5601/598	5
hsa05219	hsa05219	Bladder cancer	3/64	41/7318	0.005367172	0.011325225	0.004250199	999/4893/595	3
hsa04550	hsa04550	Signaling pathways regulating pluripotency of stem cells	5/64	139/7318	0.007147945	0.014849127	0.00557267	4893/5295/5603/7472/8326	5
hsa04727	hsa04727	GABAergic synapse	4/64	88/7318	0.007166318	0.014849127	0.00557267	5579/775/2793/2752	4
hsa05323	hsa05323	Rheumatoid arthritis	4/64	90/7318	0.007751423	0.015918101	0.005973841	3458/6348/3112/940	4
hsa04261	hsa04261	Adrenergic signaling in cardiomyocytes	5/64	144/7318	0.008271489	0.016824415	0.006313968	51806/6546/775/91860/5603	5
hsa00280	hsa00280	Valine, leucine and isoleucine degradation	3/64	48/7318	0.008339058	0.016824415	0.006313968	1962/27034/39	3
hsa04672	hsa04672	Intestinal immune network for IgA production	3/64	49/7318	0.008828173	0.017656346	0.00662618	7852/3112/940	3
hsa04064	hsa04064	NF-kappa B signaling pathway	4/64	95/7318	0.009349864	0.018538523	0.006957249	5336/5579/598/5743	4
hsa04925	hsa04925	Aldosterone synthesis and secretion	4/64	96/7318	0.009693435	0.018893984	0.007090649	51806/5579/775/91860	4
hsa05146	hsa05146	Amoebiasis	4/64	96/7318	0.009693435	0.018893984	0.007090649	3913/3458/5579/5295	4
hsa04150	hsa04150	mTOR signaling pathway	5/64	151/7318	0.010043319	0.019411457	0.007284849	5579/4893/5295/7472/8326	5
hsa00220	hsa00220	Arginine biosynthesis	2/64	21/7318	0.014207649	0.027231327	0.010219537	2752/2875	2
hsa05206	hsa05206	MicroRNAs in cancer	7/64	299/7318	0.014978973	0.028472428	0.010685305	5154/5336/5579/4893/595/5743/9759	7
hsa04724	hsa04724	Glutamatergic synapse	4/64	114/7318	0.017334236	0.032679298	0.012264084	5579/775/2793/2752	4
hsa01200	hsa01200	Carbon metabolism	4/64	116/7318	0.018362084	0.034335605	0.012885673	1962/5230/2875/39	4
hsa04924	hsa04924	Renin secretion	3/64	65/7318	0.018964866	0.034618406	0.012991805	51806/775/91860	3
hsa05131	hsa05131	Shigellosis	3/64	65/7318	0.018964866	0.034618406	0.012991805	5603/5599/5601	3
hsa05230	hsa05230	Central carbon metabolism in cancer	3/64	65/7318	0.018964866	0.034618406	0.012991805	3815/4893/5295	3
hsa04152	hsa04152	AMPK signaling pathway	4/64	121/7318	0.021095791	0.0379065	0.01422578	5295/595/2309/5106	4
hsa04270	hsa04270	Vascular smooth muscle contraction	4/64	121/7318	0.021095791	0.0379065	0.01422578	51806/5579/775/91860	4
hsa04622	hsa04622	RIG-I-like receptor signaling pathway	3/64	70/7318	0.023048462	0.041094157	0.015422063	5603/5599/5601	3
hsa00630	hsa00630	Glyoxylate and dicarboxylate metabolism	2/64	28/7318	0.024592692	0.042850903	0.016081346	2752/39	2
hsa00650	hsa00650	Butanoate metabolism	2/64	28/7318	0.024592692	0.042850903	0.016081346	1962/39	2
hsa04744	hsa04744	Phototransduction	2/64	28/7318	0.024592692	0.042850903	0.016081346	51806/91860	2
hsa01524	hsa01524	Platinum drug resistance	3/64	73/7318	0.025710678	0.044462074	0.016685996	356/5295/598	3
hsa01230	hsa01230	Biosynthesis of amino acids	3/64	74/7318	0.026633416	0.045714072	0.017155853	2752/5230/2875	3
hsa04971	hsa04971	Gastric acid secretion	3/64	75/7318	0.027573799	0.046977584	0.017630032	51806/5579/91860	3
hsa04260	hsa04260	Cardiac muscle contraction	3/64	78/7318	0.030500619	0.051466397	0.01931462	6546/775/7388	3
hsa05203	hsa05203	Viral carcinogenesis	5/64	201/7318	0.030656071	0.051466397	0.01931462	3133/4893/5295/595/9759	5
hsa00640	hsa00640	Propanoate metabolism	2/64	32/7318	0.031558955	0.052598258	0.019739392	1962/39	2
hsa00250	hsa00250	Alanine, aspartate and glutamate metabolism	2/64	35/7318	0.037232266	0.061607347	0.023120377	2752/2875	2
hsa04514	hsa04514	Cell adhesion molecules (CAMs)	4/64	145/7318	0.037607066	0.061783037	0.023186312	3112/3133/940/999	4
hsa04960	hsa04960	Aldosterone-regulated sodium reabsorption	2/64	37/7318	0.041215355	0.067041797	0.02515985	5579/5295	2
hsa04540	hsa04540	Gap junction	3/64	88/7318	0.041391022	0.067041797	0.02515985	5154/5579/4893	3
hsa04211	hsa04211	Longevity regulating pathway	3/64	89/7318	0.042574834	0.068477006	0.025698465	4893/5295/2309	3
hsa04970	hsa04970	Salivary secretion	3/64	90/7318	0.043775642	0.069919428	0.026239785	51806/5579/91860	3
hsa04666	hsa04666	Fc gamma R-mediated phagocytosis	3/64	91/7318	0.044993376	0.070478692	0.026449669	5336/5579/5295	3
hsa05032	hsa05032	Morphine addiction	3/64	91/7318	0.044993376	0.070478692	0.026449669	5579/2793/408	3
hsa04390	hsa04390	Hippo signaling pathway	4/64	154/7318	0.045286318	0.070478692	0.026449669	999/595/7472/8326	4
hsa00620	hsa00620	Pyruvate metabolism	2/64	39/7318	0.045351506	0.070478692	0.026449669	5106/39	2
hsa04141	hsa04141	Protein processing in endoplasmic reticulum	4/64	165/7318	0.055784259	0.085785772	0.032194203	5599/5601/3310/57134	4
hsa00071	hsa00071	Fatty acid degradation	2/64	44/7318	0.056320224	0.085785772	0.032194203	1962/39	2
hsa04973	hsa04973	Carbohydrate digestion and absorption	2/64	44/7318	0.056320224	0.085785772	0.032194203	5579/5295	2
hsa04922	hsa04922	Glucagon signaling pathway	3/64	103/7318	0.06089805	0.092148365	0.034581995	51806/91860/5106	3
hsa04144	hsa04144	Endocytosis	5/64	244/7318	0.061468321	0.092403358	0.03467769	7852/3133/858/408/3310	5
hsa05010	hsa05010	Alzheimer's disease	4/64	171/7318	0.06202241	0.092630872	0.034763073	51806/775/91860/7388	4
hsa04340	hsa04340	Hedgehog signaling pathway	2/64	47/7318	0.063302097	0.093330014	0.035025452	595/408	2
hsa04961	hsa04961	Endocrine and other factor-regulated calcium reabsorption	2/64	47/7318	0.063302097	0.093330014	0.035025452	5579/6546	2
hsa01212	hsa01212	Fatty acid metabolism	2/64	48/7318	0.065691794	0.096236386	0.036116172	1962/39	2
hsa04360	hsa04360	Axon guidance	4/64	175/7318	0.066379686	0.096628657	0.036263386	7852/5336/4893/5295	4
	symbol	entrezgene
1	LAMB2	3913
2	IFNG	3458
3	FASLG	356
4	KIT	3815
5	PDGFA	5154
6	CCL1	6346
7	CCL3	6348
8	CCL18	6362
9	CXCR4	7852
10	HLA-DOB	3112
11	HLA-E	3133
12	CD28	940
13	CDH1	999
14	OXTR	5021
15	CALML5	51806
16	PLCG2	5336
17	PRKCB	5579
18	SLC8A1	6546
19	VDAC1	7416
20	CACNA1C	775
21	CALML4	91860
22	NRAS	4893
23	PIK3R1	5295
24	MAPK13	5603
25	CCND1	595
26	WNT2	7472
27	FZD9	8326
28	CAV2	858
29	SHC2	25759
30	SHC3	53358
31	MAPK8	5599
32	MAPK9	5601
33	ETS1	2113
34	BCL2L1	598
35	CCNB2	9133
36	FOXO3	2309
37	GNGT2	2793
38	ARRB1	408
39	MAOB	4129
40	PTGS2	5743
41	GLUL	2752
42	CYBB	1536
43	CETP	1071
44	ADRA2C	152
45	ABCA12	26154
46	PCK2	5106
47	TGFA	7039
48	SOCS3	9021
49	HSPA6	3310
50	GTF2I	2969
51	EHHADH	1962
52	GNPNAT1	64841
53	KSR1	8844
54	HDAC4	9759
55	PGK1	5230
56	UQCRH	7388
57	GPT	2875
58	TMSB4Y	9087
59	ACAD8	27034
60	ACAT2	39
61	KYNU	8942
62	ECH1	1891
63	HYAL1	3373
64	MAN1C1	57134
