# Supplementary material for: Gsslasso Cox: a Bayesian hierarchical model for predicting survival and detecting associated genes by incorporating pathway information
Source: BMC Bioinformatics. 2019 Feb 27;20:94. doi: 10.1186/s12859-019-2656-1 (PMC6391807; doi:10.1186/s12859-019-2656-1)
Supplement: Supplementary file 10 — S4, S5 and S6. The pathway enrichment analyses for these detected genes for ovarian cancer, lung cancer and breast cancer, respectively. (ZIP 15 kb) [file 12859_2019_2656_MOESM10_ESM.zip › File S6.csv]

	ID	Description	GeneRatio	BgRatio	pvalue	p.adjust	qvalue	geneID	Count
hsa05161	hsa05161	Hepatitis B	18/86	144/7318	3.27E-14	7.32E-12	2.34E-12	356/3576/5578/5579/3845/4318/5293/5295/7157/8503/3725/6776/6777/572/64764/90993/9586/5602	18
hsa04915	hsa04915	Estrogen signaling pathway	15/86	98/7318	2.66E-13	2.98E-11	9.53E-12	108/163688/5332/810/91860/3845/4318/5293/5295/8503/3725/64764/90993/9586/3303	15
hsa04015	hsa04015	Rap1 signaling pathway	19/86	206/7318	1.57E-12	1.18E-10	3.76E-11	4804/5154/108/163688/5332/5578/5579/810/91860/3845/5293/5295/5603/8503/2250/8822/27040/5217/5606	19
hsa05418	hsa05418	Fluid shear stress and atherosclerosis	16/86	139/7318	3.75E-12	2.04E-10	6.53E-11	3458/5154/6347/658/163688/810/91860/4318/5293/5295/5603/7157/8503/3725/5602/4688	16
hsa04722	hsa04722	Neurotrophin signaling pathway	15/86	119/7318	4.97E-12	2.04E-10	6.53E-11	356/4804/163688/810/814/91860/3845/5293/5295/5603/7157/8503/3725/572/5602	15
hsa04933	hsa04933	AGE-RAGE signaling pathway in diabetic complications	14/86	99/7318	5.48E-12	2.04E-10	6.53E-11	3576/6347/5332/5578/5579/3845/5293/5295/5603/8503/3725/6776/6777/5602	14
hsa05164	hsa05164	Influenza A	17/86	173/7318	9.89E-12	3.16E-10	1.01E-10	3122/3458/3459/356/3576/6347/8797/5578/5579/5293/5295/5603/8503/3725/5606/5602/3303	17
hsa04012	hsa04012	ErbB signaling pathway	13/86	86/7318	1.40E-11	3.91E-10	1.25E-10	5578/5579/23624/3845/5293/5295/6198/8503/3725/6776/6777/572/5602	13
hsa04926	hsa04926	Relaxin signaling pathway	15/86	130/7318	1.83E-11	4.56E-10	1.46E-10	108/5332/5578/3845/4318/5293/5295/5603/8503/3725/54331/64764/90993/9586/5602	15
hsa05214	hsa05214	Glioma	12/86	71/7318	2.30E-11	5.16E-10	1.65E-10	5154/163688/5578/5579/810/91860/3845/5293/5295/7157/8503/1647	12
hsa04750	hsa04750	Inflammatory mediator regulation of TRP channels	13/86	97/7318	6.74E-11	1.37E-09	4.39E-10	108/163688/5332/5578/5579/810/91860/5293/5295/5603/8503/5606/5602	13
hsa04024	hsa04024	cAMP signaling pathway	17/86	198/7318	8.68E-11	1.62E-09	5.18E-10	108/163688/2906/3362/490/810/814/91860/5293/5295/8503/3725/572/64764/90993/9586/5602	17
hsa04916	hsa04916	Melanogenesis	13/86	101/7318	1.14E-10	1.95E-09	6.22E-10	108/163688/5332/5578/5579/810/91860/3845/7482/8326/64764/90993/7306	13
hsa04014	hsa04014	Ras signaling pathway	18/86	232/7318	1.22E-10	1.95E-09	6.22E-10	356/4804/5154/163688/5578/5579/810/91860/3845/5293/5295/8503/2250/8822/54331/572/27040/5602	18
hsa05223	hsa05223	Non-small cell lung cancer	11/86	66/7318	1.95E-10	2.91E-09	9.29E-10	5578/5579/3845/5293/5295/7157/8503/1647/6776/6777/572	11
hsa04668	hsa04668	TNF signaling pathway	13/86	108/7318	2.69E-10	3.59E-09	1.15E-09	3600/6347/4318/5293/5295/5603/8503/3725/64764/90993/9586/5606/5602	13
hsa05031	hsa05031	Amphetamine addiction	11/86	68/7318	2.73E-10	3.59E-09	1.15E-09	163688/2906/5578/5579/810/814/91860/3725/64764/90993/9586	11
hsa04151	hsa04151	PI3K-Akt signaling pathway	21/86	347/7318	2.93E-10	3.65E-09	1.17E-09	3676/6696/7059/356/3563/4804/5154/5578/3845/5293/5295/6198/7157/8503/2250/8822/54331/572/64764/90993/9586	21
hsa04211	hsa04211	Longevity regulating pathway	12/86	89/7318	3.60E-10	4.25E-09	1.36E-09	108/814/3845/5293/5295/6198/7157/8503/64764/90993/9586/8660	12
hsa04725	hsa04725	Cholinergic synapse	13/86	112/7318	4.27E-10	4.78E-09	1.53E-09	108/5332/5578/5579/814/3845/5293/5295/8503/54331/64764/90993/9586	13
hsa04912	hsa04912	GnRH signaling pathway	12/86	92/7318	5.35E-10	5.71E-09	1.82E-09	108/163688/5332/5578/5579/810/91860/3845/5603/3725/5606/5602	12
hsa01522	hsa01522	Endocrine resistance	12/86	96/7318	8.87E-10	8.64E-09	2.76E-09	108/3845/4318/5293/5295/5603/6198/7157/8503/3725/572/5602	12
hsa04925	hsa04925	Aldosterone synthesis and secretion	12/86	96/7318	8.87E-10	8.64E-09	2.76E-09	108/163688/490/5332/5578/5579/810/814/91860/64764/90993/9586	12
hsa05205	hsa05205	Proteoglycans in cancer	16/86	203/7318	1.19E-09	1.11E-08	3.55E-09	356/5578/5579/23624/3845/4318/5293/5295/5603/5777/5962/6198/7157/7482/8326/8503	16
hsa05142	hsa05142	Chagas disease (American trypanosomiasis)	12/86	102/7318	1.81E-09	1.62E-08	5.19E-09	3458/3459/356/3576/6347/5332/5293/5295/5603/8503/3725/5602	12
hsa04910	hsa04910	Insulin signaling pathway	13/86	138/7318	5.81E-09	5.00E-08	1.60E-08	163688/810/91860/23624/3845/5293/5295/6198/8503/572/5602/8660/80201	13
hsa04658	hsa04658	Th1 and Th2 cell differentiation	11/86	92/7318	7.62E-09	6.32E-08	2.02E-08	3122/920/3458/3459/3594/5603/3725/6776/6777/27040/5602	11
hsa05218	hsa05218	Melanoma	10/86	72/7318	8.73E-09	6.98E-08	2.23E-08	5154/3845/5293/5295/7157/8503/1647/2250/8822/572	10
hsa05224	hsa05224	Breast cancer	13/86	147/7318	1.26E-08	9.72E-08	3.11E-08	3845/5293/5295/6198/7157/7482/8326/8503/1647/2250/3725/4791/8822	13
hsa05215	hsa05215	Prostate cancer	11/86	97/7318	1.34E-08	1.00E-07	3.21E-08	5154/3845/4318/5293/5295/7157/8503/572/64764/90993/9586	11
hsa05231	hsa05231	Choline metabolism in cancer	11/86	99/7318	1.67E-08	1.21E-07	3.86E-08	5154/5578/5579/3845/5293/5295/6198/8503/3725/5602/1608	11
hsa05220	hsa05220	Chronic myeloid leukemia	10/86	78/7318	1.93E-08	1.35E-07	4.33E-08	23624/3845/5293/5295/7157/8503/1647/6776/6777/572	10
hsa04660	hsa04660	T cell receptor signaling pathway	11/86	103/7318	2.55E-08	1.73E-07	5.52E-08	920/3458/23624/3845/5293/5295/5603/5777/8503/3725/27040	11
hsa05167	hsa05167	Kaposi's sarcoma-associated herpesvirus infection	14/86	186/7318	2.63E-08	1.74E-07	5.55E-08	3459/3576/163688/810/91860/3845/5293/5295/5603/7157/8503/3725/54331/5602	14
hsa04728	hsa04728	Dopaminergic synapse	12/86	131/7318	3.24E-08	2.07E-07	6.62E-08	163688/5332/5578/5579/810/91860/5603/54331/64764/90993/9586/5602	12
hsa04659	hsa04659	Th17 cell differentiation	11/86	107/7318	3.81E-08	2.32E-07	7.43E-08	3122/920/3458/3459/3594/5603/3725/6776/6777/27040/5602	11
hsa04650	hsa04650	Natural killer cell mediated cytotoxicity	12/86	133/7318	3.84E-08	2.32E-07	7.43E-08	3458/3459/356/8797/5578/5579/3845/5293/5295/5777/8503/27040	12
hsa04210	hsa04210	Apoptosis	12/86	138/7318	5.81E-08	3.43E-07	1.09E-07	356/3563/8797/3845/5293/5295/7157/8503/1647/3725/572/5602	12
hsa05221	hsa05221	Acute myeloid leukemia	9/86	66/7318	5.99E-08	3.44E-07	1.10E-07	3845/5293/5295/6198/8503/8864/6776/6777/572	9
hsa04720	hsa04720	Long-term potentiation	9/86	67/7318	6.85E-08	3.84E-07	1.23E-07	163688/2906/5332/5578/5579/810/814/91860/3845	9
hsa05203	hsa05203	Viral carcinogenesis	14/86	201/7318	7.04E-08	3.85E-07	1.23E-07	3845/5293/5295/7157/8503/3725/4791/245972/6776/6777/572/64764/90993/9586	14
hsa04664	hsa04664	Fc epsilon RI signaling pathway	9/86	68/7318	7.82E-08	4.17E-07	1.33E-07	5578/3845/5293/5295/5603/8503/27040/5606/5602	9
hsa04261	hsa04261	Adrenergic signaling in cardiomyocytes	12/86	144/7318	9.34E-08	4.87E-07	1.56E-07	108/163688/490/5332/5578/810/91860/5603/64764/90993/9586/70	12
hsa05210	hsa05210	Colorectal cancer	9/86	72/7318	1.30E-07	6.62E-07	2.12E-07	3845/5293/5295/7157/8503/1647/3725/572/5602	9
hsa05226	hsa05226	Gastric cancer	12/86	149/7318	1.36E-07	6.79E-07	2.17E-07	3845/5293/5295/6198/7157/7482/8326/8503/1647/2250/8822/29119	12
hsa04713	hsa04713	Circadian entrainment	10/86	96/7318	1.46E-07	7.11E-07	2.27E-07	108/163688/2906/5332/5578/5579/810/91860/8864/54331	10
hsa04020	hsa04020	Calcium signaling pathway	13/86	182/7318	1.62E-07	7.71E-07	2.46E-07	108/163688/2906/3274/3362/490/5153/5332/5578/5579/810/814/91860	13
hsa05140	hsa05140	Leishmaniasis	9/86	74/7318	1.66E-07	7.73E-07	2.47E-07	3122/3676/3458/3459/5579/5603/5777/3725/4688	9
hsa05212	hsa05212	Pancreatic cancer	9/86	75/7318	1.87E-07	8.53E-07	2.72E-07	3845/5293/5295/6198/7157/8503/1647/572/5602	9
hsa04010	hsa04010	MAPK signaling pathway	16/86	290/7318	1.93E-07	8.61E-07	2.75E-07	356/4804/5154/5578/5579/3845/5603/7157/1647/2250/3725/4791/8822/5606/5602/3303	16
hsa04070	hsa04070	Phosphatidylinositol signaling system	10/86	99/7318	1.96E-07	8.61E-07	2.75E-07	163688/5332/5578/5579/810/91860/5293/5295/8503/1608	10
hsa05166	hsa05166	HTLV-I infection	15/86	255/7318	2.14E-07	9.20E-07	2.94E-07	3122/3600/5154/108/3845/5293/5295/7157/7482/8326/8503/3725/4791/6776/6777	15
hsa04380	hsa04380	Osteoclast differentiation	11/86	128/7318	2.45E-07	1.03E-06	3.31E-07	3458/3459/814/5293/5295/5603/8503/3725/4791/5602/4688	11
hsa01521	hsa01521	EGFR tyrosine kinase inhibitor resistance	9/86	79/7318	2.94E-07	1.22E-06	3.88E-07	5154/5578/5579/3845/5293/5295/6198/8503/572	9
hsa04218	hsa04218	Cellular senescence	12/86	160/7318	2.98E-07	1.22E-06	3.88E-07	3576/163688/810/91860/3845/5293/5295/5603/7157/8503/1647/5606	12
hsa05213	hsa05213	Endometrial cancer	8/86	58/7318	3.11E-07	1.24E-06	3.97E-07	3845/5293/5295/7157/8503/1647/572/29119	8
hsa04630	hsa04630	Jak-STAT signaling pathway	12/86	162/7318	3.42E-07	1.34E-06	4.29E-07	3458/3459/3563/3594/3600/5154/5293/5295/5777/8503/6776/6777	12
hsa04370	hsa04370	VEGF signaling pathway	8/86	59/7318	3.56E-07	1.38E-06	4.39E-07	5578/5579/3845/5293/5295/5603/8503/572	8
hsa04022	hsa04022	cGMP-PKG signaling pathway	12/86	163/7318	3.65E-07	1.39E-06	4.43E-07	108/163688/490/5332/810/91860/7225/572/64764/90993/9586/8660	12
hsa05162	hsa05162	Measles	11/86	134/7318	3.91E-07	1.46E-06	4.66E-07	3458/3459/356/8797/5293/5295/7157/8503/6776/6777/3303	11
hsa04931	hsa04931	Insulin resistance	10/86	107/7318	4.10E-07	1.50E-06	4.81E-07	5579/5293/5295/6198/8503/64764/90993/9586/5602/8660	10
hsa04060	hsa04060	Cytokine-cytokine receptor interaction	15/86	270/7318	4.48E-07	1.62E-06	5.17E-07	3458/3459/356/3563/3576/3594/3600/3624/3625/4804/5154/6347/655/658/8797	15
hsa05225	hsa05225	Hepatocellular carcinoma	12/86	168/7318	5.07E-07	1.80E-06	5.76E-07	5578/5579/3845/5293/5295/6198/7157/7482/8326/8503/1647/572	12
hsa04213	hsa04213	Longevity regulating pathway - multiple species	8/86	62/7318	5.28E-07	1.85E-06	5.90E-07	108/3845/5293/5295/6198/8503/3303/8660	8
hsa04670	hsa04670	Leukocyte transendothelial migration	10/86	112/7318	6.29E-07	2.17E-06	6.93E-07	3676/5578/5579/4318/5293/5295/5603/8503/4688/29119	10
hsa05165	hsa05165	Human papillomavirus infection	16/86	319/7318	7.03E-07	2.39E-06	7.62E-07	3676/6696/7059/356/3845/5293/5295/6198/7157/7482/8326/8503/572/64764/90993/9586	16
hsa04071	hsa04071	Sphingolipid signaling pathway	10/86	118/7318	1.02E-06	3.42E-06	1.09E-06	5332/5578/5579/3845/5293/5295/5603/7157/8503/5602	10
hsa04917	hsa04917	Prolactin signaling pathway	8/86	70/7318	1.37E-06	4.50E-06	1.44E-06	3845/5293/5295/5603/8503/6776/6777/5602	8
hsa04066	hsa04066	HIF-1 signaling pathway	9/86	100/7318	2.23E-06	7.22E-06	2.31E-06	3458/3459/5578/5579/5293/5295/6198/8503/80201	9
hsa04971	hsa04971	Gastric acid secretion	8/86	75/7318	2.33E-06	7.44E-06	2.38E-06	108/163688/3274/5332/5578/5579/810/91860	8
hsa04510	hsa04510	Focal adhesion	12/86	199/7318	3.07E-06	9.62E-06	3.08E-06	3676/6696/7059/5154/5578/5579/5293/5295/8503/3725/572/5602	12
hsa04620	hsa04620	Toll-like receptor signaling pathway	9/86	104/7318	3.09E-06	9.62E-06	3.08E-06	6696/3576/5293/5295/5603/8503/3725/5606/5602	9
hsa05169	hsa05169	Epstein-Barr virus infection	12/86	203/7318	3.78E-06	1.16E-05	3.71E-06	3122/3458/5293/5295/5603/7157/8503/3725/4791/5606/5602/3303	12
hsa04960	hsa04960	Aldosterone-regulated sodium reabsorption	6/86	37/7318	3.84E-06	1.16E-05	3.71E-06	5578/5579/3845/5293/5295/8503	6
hsa04371	hsa04371	Apelin signaling pathway	10/86	137/7318	4.02E-06	1.20E-05	3.83E-06	6696/108/163688/5332/810/814/91860/3845/6198/54331	10
hsa04550	hsa04550	Signaling pathways regulating pluripotency of stem cells	10/86	139/7318	4.58E-06	1.35E-05	4.31E-06	3624/3625/658/3845/5293/5295/5603/7482/8326/8503	10
hsa04911	hsa04911	Insulin secretion	8/86	85/7318	6.03E-06	1.76E-05	5.61E-06	108/5332/5578/5579/64764/90993/9586/5864	8
hsa05132	hsa05132	Salmonella infection	8/86	86/7318	6.59E-06	1.89E-05	6.05E-06	3458/3459/3576/5603/3725/5217/5602/4628	8
hsa05152	hsa05152	Tuberculosis	11/86	179/7318	6.85E-06	1.94E-05	6.21E-06	3122/3458/3459/163688/810/91860/5603/245972/572/5602/972	11
hsa04072	hsa04072	Phospholipase D signaling pathway	10/86	146/7318	7.11E-06	1.99E-05	6.36E-06	3576/5154/108/5332/5578/3845/5293/5295/8503/1608	10
hsa04919	hsa04919	Thyroid hormone signaling pathway	9/86	116/7318	7.66E-06	2.12E-05	6.76E-06	5332/5578/5579/3845/5293/5295/7157/8503/572	9
hsa04970	hsa04970	Salivary secretion	8/86	90/7318	9.27E-06	2.51E-05	8.01E-06	108/163688/490/5332/5578/5579/810/91860	8
hsa04062	hsa04062	Chemokine signaling pathway	11/86	185/7318	9.40E-06	2.51E-05	8.01E-06	3576/6347/108/5332/5579/3845/5293/5295/8503/6777/54331	11
hsa05168	hsa05168	Herpes simplex infection	11/86	185/7318	9.40E-06	2.51E-05	8.01E-06	3122/3458/3459/356/3600/6347/7157/3725/8864/5602/972	11
hsa04921	hsa04921	Oxytocin signaling pathway	10/86	153/7318	1.08E-05	2.84E-05	9.08E-06	108/163688/5332/5578/5579/810/814/91860/3845/3725	10
hsa04930	hsa04930	Type II diabetes mellitus	6/86	46/7318	1.42E-05	3.70E-05	1.18E-05	5293/5295/8503/5602/8660/80201	6
hsa05146	hsa05146	Amoebiasis	8/86	96/7318	1.50E-05	3.85E-05	1.23E-05	3458/3576/5332/5578/5579/5293/5295/8503	8
hsa04662	hsa04662	B cell receptor signaling pathway	7/86	71/7318	1.75E-05	4.46E-05	1.42E-05	5579/3845/5293/5295/5777/8503/3725	7
hsa05160	hsa05160	Hepatitis C	9/86	131/7318	2.06E-05	5.18E-05	1.65E-05	3576/3845/5293/5295/5603/7157/8503/572/5602	9
hsa04068	hsa04068	FoxO signaling pathway	9/86	132/7318	2.19E-05	5.44E-05	1.74E-05	356/3845/5293/5295/5603/8503/1647/5602/8660	9
hsa04918	hsa04918	Thyroid hormone synthesis	7/86	74/7318	2.30E-05	5.67E-05	1.81E-05	108/5332/5578/5579/64764/90993/9586	7
hsa04922	hsa04922	Glucagon signaling pathway	8/86	103/7318	2.51E-05	6.11E-05	1.95E-05	108/163688/5332/810/91860/64764/90993/9586	8
hsa05133	hsa05133	Pertussis	7/86	76/7318	2.74E-05	6.61E-05	2.11E-05	3576/163688/810/91860/5603/3725/5602	7
hsa04810	hsa04810	Regulation of actin cytoskeleton	11/86	208/7318	2.83E-05	6.75E-05	2.16E-05	3676/5154/3845/5293/5295/5962/8503/2250/8822/5217/4628	11
hsa04360	hsa04360	Axon guidance	10/86	175/7318	3.48E-05	8.21E-05	2.62E-05	655/658/5578/3845/5293/5295/8503/2043/7225/80031	10
hsa05034	hsa05034	Alcoholism	10/86	180/7318	4.43E-05	0.000103385	3.30E-05	163688/2906/810/814/91860/3845/54331/64764/90993/9586	10
hsa05143	hsa05143	African trypanosomiasis	5/86	35/7318	4.90E-05	0.000112308	3.59E-05	3458/356/5332/5578/5579	5
hsa05145	hsa05145	Toxoplasmosis	8/86	113/7318	4.91E-05	0.000112308	3.59E-05	3122/3458/3459/5603/572/5606/5602/3303	8
hsa04932	hsa04932	Non-alcoholic fatty liver disease (NAFLD)	9/86	149/7318	5.71E-05	0.00012928	4.13E-05	356/3576/5293/5295/8503/3725/5602/8660/4728	9
hsa04150	hsa04150	mTOR signaling pathway	9/86	151/7318	6.34E-05	0.000142049	4.54E-05	5578/5579/3845/5293/5295/6198/7482/8326/8503	9
hsa04152	hsa04152	AMPK signaling pathway	8/86	121/7318	8.01E-05	0.000177554	5.67E-05	5293/5295/6198/8503/64764/90993/9586/8660	8
hsa05323	hsa05323	Rheumatoid arthritis	7/86	90/7318	8.22E-05	0.000180437	5.77E-05	3122/3458/3576/3600/6347/3725/245972	7
hsa04666	hsa04666	Fc gamma R-mediated phagocytosis	7/86	91/7318	8.82E-05	0.000191752	6.13E-05	5578/5579/5293/5295/6198/8503/27040	7
hsa04657	hsa04657	IL-17 signaling pathway	7/86	93/7318	0.000101266	0.00021811	6.97E-05	3458/3576/6347/4318/5603/3725/5602	7
hsa05230	hsa05230	Central carbon metabolism in cancer	6/86	65/7318	0.000104776	0.000223523	7.14E-05	3845/5293/5295/7157/8503/80201	6
hsa04140	hsa04140	Autophagy - animal	8/86	128/7318	0.000119013	0.0002515	8.04E-05	3845/5293/5295/6198/8503/572/5602/8660	8
hsa05211	hsa05211	Renal cell carcinoma	6/86	69/7318	0.00014647	0.00030663	9.80E-05	3845/5293/5295/8503/3725/572	6
hsa04914	hsa04914	Progesterone-mediated oocyte maturation	7/86	99/7318	0.000150348	0.000310302	9.92E-05	108/3845/5293/5295/5603/8503/5602	7
hsa04973	hsa04973	Carbohydrate digestion and absorption	5/86	44/7318	0.000150995	0.000310302	9.92E-05	5579/5293/5295/8503/80201	5
hsa01524	hsa01524	Platinum drug resistance	6/86	73/7318	0.000200346	0.000407977	0.000130368	356/5293/5295/7157/8503/572	6
hsa04961	hsa04961	Endocrine and other factor-regulated calcium reabsorption	5/86	47/7318	0.00020746	0.000418659	0.000133782	490/5332/5578/5579/793	5
hsa05030	hsa05030	Cocaine addiction	5/86	49/7318	0.000253194	0.000506387	0.000161815	2906/3725/64764/90993/9586	5
hsa04310	hsa04310	Wnt signaling pathway	8/86	143/7318	0.000256433	0.000508328	0.000162436	5332/5578/5579/7157/7482/8326/3725/5602	8
hsa05014	hsa05014	Amyotrophic lateral sclerosis (ALS)	5/86	51/7318	0.000306215	0.000601686	0.000192268	2906/5603/7157/572/5606	5
hsa04723	hsa04723	Retrograde endocannabinoid signaling	8/86	148/7318	0.000324117	0.000631324	0.000201739	108/5332/5578/5579/5603/54331/5602/4728	8
hsa04923	hsa04923	Regulation of lipolysis in adipocytes	5/86	54/7318	0.00040103	0.000774402	0.000247459	108/5293/5295/8503/8660	5
hsa04350	hsa04350	TGF-beta signaling pathway	6/86	84/7318	0.000431597	0.000826306	0.000264045	3458/3624/3625/655/658/6198	6
hsa04270	hsa04270	Vascular smooth muscle contraction	7/86	121/7318	0.000517936	0.0009832	0.00031418	108/163688/5332/5578/5579/810/91860	7
hsa04540	hsa04540	Gap junction	6/86	88/7318	0.000554294	0.001043376	0.00033341	5154/108/5332/5578/5579/3845	6
hsa04927	hsa04927	Cortisol synthesis and secretion	5/86	63/7318	0.000820549	0.001531692	0.000489451	108/5332/64764/90993/9586	5
hsa04972	hsa04972	Pancreatic secretion	6/86	96/7318	0.000879907	0.001628919	0.000520519	108/490/5332/5578/5579/1056	6
hsa04924	hsa04924	Renin secretion	5/86	65/7318	0.000946717	0.001724102	0.000550935	163688/5153/5332/810/91860	5
hsa05321	hsa05321	Inflammatory bowel disease (IBD)	5/86	65/7318	0.000946717	0.001724102	0.000550935	3122/3458/3459/3594/3725	5
hsa05120	hsa05120	Epithelial cell signaling in Helicobacter pylori infection	5/86	68/7318	0.001162329	0.002099691	0.000670954	3576/5603/3725/245972/5602	5
hsa05219	hsa05219	Bladder cancer	4/86	41/7318	0.001292666	0.002316458	0.000740222	3576/3845/4318/7157	4
hsa05100	hsa05100	Bacterial invasion of epithelial cells	5/86	76/7318	0.001914344	0.003403278	0.001087514	23624/5293/5295/8503/29119	5
hsa04612	hsa04612	Antigen processing and presentation	5/86	77/7318	0.002028619	0.003578037	0.001143358	3122/920/3458/3303/972	5
hsa04726	hsa04726	Serotonergic synapse	6/86	113/7318	0.002046406	0.00358121	0.001144372	3362/5332/5578/5579/3845/54331	6
hsa04724	hsa04724	Glutamatergic synapse	6/86	114/7318	0.002140062	0.003716076	0.001187468	108/2906/5332/5578/5579/54331	6
hsa05144	hsa05144	Malaria	4/86	49/7318	0.002518513	0.004339592	0.001386712	7059/3458/3576/6347	4
hsa04217	hsa04217	Necroptosis	7/86	164/7318	0.003040734	0.005199422	0.00166147	3458/3459/356/8797/6776/6777/5602	7
hsa04611	hsa04611	Platelet activation	6/86	123/7318	0.003135801	0.005321359	0.001700434	108/5332/5293/5295/5603/8503	6
hsa05010	hsa05010	Alzheimer's disease	7/86	171/7318	0.003835078	0.006459079	0.002063991	163688/2906/5332/810/91860/572/4728	7
hsa04744	hsa04744	Phototransduction	3/86	28/7318	0.004152222	0.006941028	0.002217998	163688/810/91860	3
hsa05032	hsa05032	Morphine addiction	5/86	91/7318	0.004201011	0.006970566	0.002227436	108/5153/5578/5579/54331	5
hsa05222	hsa05222	Small cell lung cancer	5/86	93/7318	0.004609913	0.007592797	0.00242627	5293/5295/7157/8503/1647	5
hsa04730	hsa04730	Long-term depression	4/86	60/7318	0.005256982	0.008595357	0.002746637	5332/5578/5579/3845	4
hsa05202	hsa05202	Transcriptional misregulation in cancer	7/86	186/7318	0.006061279	0.009838597	0.003143913	3576/4804/5154/4318/7157/1647/8864	7
hsa05217	hsa05217	Basal cell carcinoma	4/86	63/7318	0.00625317	0.010077052	0.003220111	7157/7482/8326/1647	4
hsa04137	hsa04137	Mitophagy - animal	4/86	65/7318	0.006982697	0.011093078	0.003544781	3845/7157/3725/5602	4
hsa05131	hsa05131	Shigellosis	4/86	65/7318	0.006982697	0.011093078	0.003544781	3576/5603/5217/5602	4
hsa05216	hsa05216	Thyroid cancer	3/86	37/7318	0.009128989	0.014400658	0.004601714	3845/7157/1647	3
hsa05330	hsa05330	Allograft rejection	3/86	38/7318	0.009828521	0.015395726	0.004919687	3122/3458/356	3
hsa05332	hsa05332	Graft-versus-host disease	3/86	41/7318	0.012110726	0.018838907	0.006019951	3122/3458/356	3
hsa04940	hsa04940	Type I diabetes mellitus	3/86	43/7318	0.013787339	0.021280159	0.006800051	3122/3458/356	3
hsa04621	hsa04621	NOD-like receptor signaling pathway	6/86	168/7318	0.013870104	0.021280159	0.006800051	3576/6347/5332/5603/3725/5602	6
hsa04962	hsa04962	Vasopressin-regulated water reabsorption	3/86	44/7318	0.014672724	0.022358436	0.007144613	64764/90993/9586	3
hsa04672	hsa04672	Intestinal immune network for IgA production	3/86	49/7318	0.019575458	0.029520445	0.009433225	3122/3676/3600	3
hsa04727	hsa04727	GABAergic synapse	4/86	88/7318	0.019636367	0.029520445	0.009433225	108/5578/5579/54331	4
hsa05206	hsa05206	MicroRNAs in cancer	8/86	299/7318	0.023735157	0.035444502	0.011326251	5154/5578/5579/3845/4318/5962/7157/8660	8
hsa04064	hsa04064	NF-kappa B signaling pathway	4/86	95/7318	0.025211854	0.037400367	0.011951245	3576/5579/4791/27040	4
hsa05016	hsa05016	Huntington's disease	6/86	193/7318	0.025619478	0.03775502	0.012064574	5332/7157/64764/90993/9586/4728	6
hsa05134	hsa05134	Legionellosis	3/86	55/7318	0.026514142	0.03881809	0.012404277	3576/4791/3303	3
hsa04640	hsa04640	Hematopoietic cell lineage	4/86	97/7318	0.026963264	0.039219293	0.012532481	3122/3676/920/3563	4
hsa04390	hsa04390	Hippo signaling pathway	5/86	154/7318	0.034494867	0.049850647	0.015929718	655/658/7482/8326/29119	5
hsa04622	hsa04622	RIG-I-like receptor signaling pathway	3/86	70/7318	0.048852723	0.070147499	0.022415554	3576/5603/5602	3
hsa04215	hsa04215	Apoptosis - multiple species	2/86	33/7318	0.056983334	0.081301063	0.025979663	4804/5602	2
hsa04114	hsa04114	Oocyte meiosis	4/86	124/7318	0.05770971	0.081816298	0.026144306	108/163688/810/91860	4
	symbol	entrezgene
1	HLA-DRA	3122
2	ITGA4	3676
3	CD4	920
4	SPP1	6696
5	THBS3	7059
6	IFNG	3458
7	IFNGR1	3459
8	FASLG	356
9	IL3RA	3563
10	CXCL8	3576
11	IL12RB1	3594
12	IL15	3600
13	INHBA	3624
14	INHBB	3625
15	NGFR	4804
16	PDGFA	5154
17	CCL2	6347
18	BMP7	655
19	BMPR1B	658
20	TNFRSF10A	8797
21	ADCY2	108
22	CALML6	163688
23	GRIN2D	2906
24	HRH2	3274
25	HTR6	3362
26	ATP2B1	490
27	PDE1B	5153
28	PLCB4	5332
29	PRKCA	5578
30	PRKCB	5579
31	CALML3	810
32	CAMK4	814
33	CALML4	91860
34	CBLC	23624
35	KRAS	3845
36	MMP9	4318
37	PIK3CD	5293
38	PIK3R1	5295
39	MAPK13	5603
40	PTPN6	5777
41	RDX	5962
42	RPS6KB1	6198
43	TP53	7157
44	WNT2B	7482
45	FZD9	8326
46	PIK3R3	8503
47	GADD45A	1647
48	FGF5	2250
49	JUN	3725
50	NFKB2	4791
51	FGF17	8822
52	PER2	8864
53	EPHA4	2043
54	TRPC6	7225
55	SEMA6D	80031
56	ATP6V0D2	245972
57	STAT5A	6776
58	STAT5B	6777
59	GNG2	54331
60	BAD	572
61	CREB3L2	64764
62	CREB3L1	90993
63	CREB5	9586
64	ANGPTL4	51129
65	LAT	27040
66	PFN2	5217
67	MAP2K3	5606
68	MAPK10	5602
69	NCF2	4688
70	HSPA1A	3303
71	CEL	1056
72	ABCA1	19
73	ABCB5	340273
74	CTNNA3	29119
75	TYRP1	7306
76	RAB3A	5864
77	IRS2	8660
78	CD74	972
79	CALB1	793
80	MYH10	4628
81	HKDC1	80201
82	ACTC1	70
83	DGKG	1608
84	RIMKLB	57494
85	UGT2B15	7366
86	NDUFS8	4728
